# Supplementary material for: The Pleiotropic Effect of ANRIL in Glaucoma and Cardiovascular Disease
Source: Biomedicines. 2025 Jul 1;13(7):1617. doi: 10.3390/biomedicines13071617 (PMC12292808; doi:10.3390/biomedicines13071617)
Supplement: Supplementary file 1 [file biomedicines-13-01617-s001.zip]

Archive with 1 entries (1 files):
- biomedicines-3691988-supplementary.pdf
